# Supplementary material for: Intense Caloric Restriction from Birth Protects the Heart Against Ischemia/Reperfusion Injury and Reduces Reactive Oxygen Species in Ovariectomized Rats
Source: Antioxidants (Basel). 2025 Jan 31;14(2):169. doi: 10.3390/antiox14020169 (PMC11851507; doi:10.3390/antiox14020169)
Supplement: Supplementary file 1 [file antioxidants-14-00169-s001.zip]

Archive with 1 entries (1 files):
- antioxidants-3426709-supplementary.docx
